# Supplementary material for: Comprehensive Analysis of FASN in Tumor Immune Infiltration and Prognostic Value for Immunotherapy and Promoter DNA Methylation
Source: Int J Mol Sci. 2022 Dec 9;23(24):15603. doi: 10.3390/ijms232415603 (PMC9779179; doi:10.3390/ijms232415603)
Supplement: Supplementary file 1 [file ijms-23-15603-s001.zip]

Archive with 10 entries (8 files):
- ijms-2034761-supplementary/
- ijms-2034761-supplementary/high Resolution/
- ijms-2034761-supplementary/high Resolution/Figure 10 600dpi.tif
- ijms-2034761-supplementary/high Resolution/Supplementary Figure S4 600dpi.tif
- ijms-2034761-supplementary/high Resolution/Supplementary Figure S5 600dpi.tif
- ijms-2034761-supplementary/Supplementary Figure Legends.docx
- ijms-2034761-supplementary/Supplementary Table S1.xlsx
- ijms-2034761-supplementary/Supplementary Table S2.xlsx
- ijms-2034761-supplementary/Supplementary Table S3.xlsx
- ijms-2034761-supplementary/Supplementary Table S4.xlsx
