# Supplementary material for: Comprehensive Analysis of FASN in Tumor Immune Infiltration and Prognostic Value for Immunotherapy and Promoter DNA Methylation
Source: Int J Mol Sci. 2022 Dec 9;23(24):15603. doi: 10.3390/ijms232415603 (PMC9779179; doi:10.3390/ijms232415603)
Supplement: Supplementary file 1 [file ijms-23-15603-s001.zip › ijms-2034761-supplementary/Supplementary Table S1.xlsx]

## Sheet: Sheet1
Supplementary Table S1. Immune infiltration analysis (Estimate)
Immu	StromalScore	StromalScore	StromalScore	StromalScore	ImmuneScore	ImmuneScore	ImmuneScore	ImmuneScore	ESTIMATEScore	ESTIMATEScore	ESTIMATEScore	ESTIMATEScore
Method	pearson_R	pearson_P	spearman_P	spearman_R	pearson_R	pearson_P	spearman_P	spearman_R	pearson_R	pearson_P	spearman_P	spearman_R
TCGA-GBMLGG(N=656)	-0.665402	4.22591e-85	-0.681759	7.68371e-91	-0.632619	1.25453e-74	-0.644957	2.03147e-78	-0.662691	3.48613e-84	-0.673907	4.87014e-88
TCGA-LGG(N=504)	-0.627846	1.31387e-56	-0.623924	1.00222e-55	-0.576384	5.91788e-46	-0.572962	2.59968e-45	-0.613153	2.29797e-53	-0.607029	4.60481e-52
TCGA-STES(N=569)	-0.540789	1.56955e-44	-0.548553	5.11794e-46	-0.562751	7.71626e-49	-0.575783	1.49461e-51	-0.596454	4.10765e-56	-0.610388	2.22435e-59
TCGA-STAD(N=388)	-0.499252	7.53454e-26	-0.509368	5.26639e-27	-0.486898	1.72593e-24	-0.49427	2.70448e-25	-0.53893	1.30128e-30	-0.557761	4.20643e-33
TCGA-GBM(N=152)	-0.439811	1.43455e-08	-0.462001	2.08092e-09	-0.495657	8.44202e-11	-0.502905	4.04065e-11	-0.489895	1.49822e-10	-0.500106	5.38166e-11
TCGA-ESCA(N=181)	-0.433858	1.05163e-09	-0.411912	8.35475e-09	-0.557411	3.63647e-16	-0.52457	3.46664e-14	-0.539158	4.86734e-15	-0.504491	4.45434e-13
TCGA-CHOL(N=36)	-0.428841	0.00906252	-0.416731	0.0114603	-0.346301	0.0385476	-0.317889	0.0588434	-0.398716	0.0160092	-0.337194	0.0443155
TARGET-ALL-R(N=99)	-0.375994	0.000125405	-0.345629	0.000458457	-0.328217	0.000911116	-0.359148	0.000261546	-0.370915	0.000157187	-0.387546	7.39819e-05
TCGA-BLCA(N=405)	-0.374424	6.32548e-15	-0.358291	1.0339e-13	-0.441008	1.05631e-20	-0.447801	2.28512e-21	-0.435368	3.66849e-20	-0.424974	3.42806e-19
TARGET-NB(N=153)	-0.365322	3.42991e-06	-0.310311	9.47427e-05	-0.227601	0.00466329	-0.206707	0.0103592	-0.310774	9.23717e-05	-0.283401	0.000385539
TCGA-UCS(N=56)	-0.332508	0.0122857	-0.298291	0.0255513	-0.191005	0.158501	-0.214081	0.113119	-0.290331	0.0299592	-0.271018	0.0433462
TARGET-WT(N=80)	-0.325149	0.00325191	-0.220277	0.0496004	-0.45267	2.48854e-05	-0.365565	0.00085465	-0.422994	9.26822e-05	-0.328973	0.00288698
TCGA-PRAD(N=495)	-0.324038	1.4514e-13	-0.329859	4.98991e-14	-0.378353	2.71155e-18	-0.385349	5.69941e-19	-0.385587	5.40158e-19	-0.390812	1.64232e-19
TCGA-LUAD(N=500)	-0.315941	4.72255e-13	-0.324003	1.10173e-13	-0.361235	7.39635e-17	-0.374788	4.03365e-18	-0.36695	2.20588e-17	-0.381381	9.31535e-19
TCGA-ACC(N=77)	-0.314988	0.0052675	-0.34363	0.00221503	-0.460673	2.48795e-05	-0.480467	9.76363e-06	-0.416681	0.00016356	-0.430701	9.2283e-05
TCGA-LUSC(N=491)	-0.314755	9.40376e-13	-0.318138	5.20186e-13	-0.358911	2.25415e-16	-0.379483	2.89543e-18	-0.358512	2.44568e-16	-0.374982	7.71181e-18
TCGA-UCEC(N=178)	-0.304939	3.49216e-05	-0.274603	0.000207742	-0.299651	4.83535e-05	-0.33279	5.6592e-06	-0.330603	6.57186e-06	-0.337639	4.04588e-06
TCGA-KIPAN(N=878)	-0.298497	1.58052e-19	-0.320875	1.7839e-22	-0.22292	2.38657e-11	-0.255541	1.48065e-14	-0.27302	1.79099e-16	-0.3027	4.61774e-20
TCGA-SKCM-P(N=101)	-0.295931	0.00265883	-0.235003	0.0180017	-0.217425	0.0289552	-0.234153	0.0184343	-0.268071	0.00672144	-0.260454	0.0085255
TCGA-COAD(N=282)	-0.287404	9.16087e-07	-0.262201	8.1256e-06	-0.202305	0.000631765	-0.176807	0.00288806	-0.261646	8.50505e-06	-0.231705	8.59126e-05
TCGA-LIHC(N=363)	-0.271363	1.5113e-07	-0.266566	2.53877e-07	-0.260545	4.80001e-07	-0.259619	5.28689e-07	-0.288673	2.13539e-08	-0.280582	5.41964e-08
TCGA-THYM(N=118)	-0.265062	0.00372289	-0.299413	0.000988645	-0.238084	0.00942703	-0.14824	0.10915	-0.313427	0.000548358	-0.295228	0.00117239
TCGA-SKCM(N=452)	-0.25794	2.6501e-08	-0.214805	4.06407e-06	-0.232674	5.67919e-07	-0.216301	3.46824e-06	-0.259929	2.05242e-08	-0.233159	5.37125e-07
TCGA-COADREAD(N=373)	-0.246823	1.39428e-06	-0.221485	1.58188e-05	-0.186571	0.000291152	-0.159799	0.00196293	-0.231572	6.2143e-06	-0.199169	0.0001077
TCGA-SKCM-M(N=351)	-0.243974	3.7531e-06	-0.207827	8.75766e-05	-0.228234	1.57571e-05	-0.208304	8.42889e-05	-0.251762	1.77838e-06	-0.228047	1.60182e-05
TCGA-THCA(N=503)	-0.225545	3.18981e-07	-0.237332	7.17548e-08	-0.381274	7.51662e-19	-0.408503	1.18675e-21	-0.343974	2.04017e-15	-0.363665	3.57439e-17
TCGA-HNSC(N=517)	-0.194133	8.75636e-06	-0.203162	3.21017e-06	-0.34801	3.64203e-16	-0.369266	3.79628e-18	-0.310398	5.20917e-13	-0.333798	6.38443e-15
TCGA-SARC(N=258)	-0.193321	0.00181097	-0.182576	0.00324906	-0.269687	1.12085e-05	-0.240036	9.86433e-05	-0.257525	2.82403e-05	-0.239026	0.000105736
TCGA-LAML(N=214)	-0.188664	0.00562881	-0.179069	0.008653	-0.199244	0.00342218	-0.212573	0.00176429	-0.213405	0.00169061	-0.22182	0.00108794
TCGA-TGCT(N=132)	-0.164056	0.0601509	-0.189337	0.0296799	-0.449611	6.3685e-08	-0.471139	1.18804e-08	-0.428163	3.03516e-07	-0.446307	8.15744e-08
TCGA-PCPG(N=177)	-0.161076	0.0322097	-0.194085	0.00963934	-0.0911771	0.22745	-0.0713955	0.345	-0.133888	0.0756254	-0.140135	0.0628359
TCGA-PAAD(N=177)	-0.151591	0.0439938	-0.211014	0.00481301	-0.198518	0.00807761	-0.237065	0.00148804	-0.18487	0.0137634	-0.235991	0.00156582
TCGA-KIRP(N=285)	-0.141883	0.0165354	-0.154818	0.00884589	-0.165108	0.00520132	-0.208574	0.000393026	-0.164789	0.00528995	-0.188175	0.00141605
TCGA-MESO(N=85)	-0.116888	0.286713	-0.0846004	0.441413	-0.124033	0.258067	-0.146297	0.181543	-0.140322	0.200229	-0.137893	0.208207
TCGA-OV(N=417)	-0.111435	0.0228565	-0.0267553	0.585879	-0.130946	0.0074174	-0.138635	0.00456524	-0.133242	0.00643272	-0.0939039	0.0553585
TARGET-LAML(N=142)	-0.0922729	0.274758	-0.0928245	0.271886	0.0533697	0.52817	0.0559839	0.508133	-0.00743936	0.929982	-0.00733249	0.930985
TCGA-READ(N=91)	-0.0783836	0.460191	-0.0864628	0.415113	-0.13735	0.194188	-0.141854	0.179828	-0.110279	0.298049	-0.113967	0.28208
TCGA-CESC(N=291)	-0.0579448	0.324606	-0.0676636	0.249894	-0.188727	0.00121768	-0.142248	0.0151619	-0.150112	0.01034	-0.140144	0.0167478
TCGA-BRCA(N=1077)	-0.0572052	0.0605596	-0.0557736	0.0673008	-0.189224	3.86652e-10	-0.173113	1.07915e-08	-0.147407	1.18271e-06	-0.143273	2.34914e-06
TARGET-ALL(N=86)	-0.0319861	0.77001	-0.0819858	0.452987	-0.0510787	0.640458	-0.055239	0.61345	-0.0501548	0.646522	-0.100534	0.357047
TCGA-KIRC(N=528)	-0.00404718	0.926081	0.0124364	0.775567	-0.0290741	0.505008	-0.0364736	0.402935	-0.0206389	0.636091	-0.0221203	0.612054
TCGA-DLBC(N=46)	0.191748	0.201747	0.11736	0.437299	0.207176	0.167123	0.138082	0.360119	0.237742	0.111615	0.166204	0.269624
TCGA-UVM(N=79)	0.195287	0.0845767	0.204552	0.0705611	0.0608478	0.594241	0.134323	0.237913	0.107583	0.345312	0.158861	0.162
TCGA-KICH(N=65)	0.278004	0.0249451	0.1559	0.214931	0.195166	0.119239	0.154152	0.220182	0.24031	0.0538288	0.149301	0.235223
