# Supplementary material for: Comprehensive Analysis of FASN in Tumor Immune Infiltration and Prognostic Value for Immunotherapy and Promoter DNA Methylation
Source: Int J Mol Sci. 2022 Dec 9;23(24):15603. doi: 10.3390/ijms232415603 (PMC9779179; doi:10.3390/ijms232415603)
Supplement: Supplementary file 1 [file ijms-23-15603-s001.zip › ijms-2034761-supplementary/Supplementary Table S3.xlsx]

## Sheet: Sheet1
Supplementary Table S3. Prediction of transcription factors regulating MHCs
Key TF	Description	# of overlapped genes	P value	Q value	List of overlapped genes
CIITA	class II, major histocompatibility complex, transactivator	13	8.92e-34	1.25e-32	HLA-DPB1,HLA-DOB,HLA-DMA,HLA-A,HLA-DRB1,HLA-C,HLA-DQB1,HLA-DRA,HLA-G,HLA-DOA,HLA-B,HLA-DMB,HLA-F
RFXANK	regulatory factor X-associated ankyrin-containing protein	10	1.75e-28	8.14e-28	HLA-DMA,HLA-DRA,HLA-DQB1,HLA-DQA1,HLA-DMB,HLA-DOA,HLA-DPB1,HLA-DOB,HLA-DPA1,HLA-DRB1
RFXAP	regulatory factor X-associated protein	10	1.75e-28	8.14e-28	HLA-DPB1,HLA-DRB1,HLA-DMA,HLA-DQB1,HLA-DOA,HLA-DRA,HLA-DPA1,HLA-DMB,HLA-DQA1,HLA-DOB
RFX5	regulatory factor X, 5 (influences HLA class II expression)	10	2.54e-27	8.89e-27	HLA-DQB1,HLA-DRA,HLA-DRB1,HLA-DPA1,HLA-DOA,HLA-DMB,HLA-DPB1,HLA-DMA,HLA-DOB,HLA-DQA1
HIVEP2	human immunodeficiency virus type I enhancer binding protein 2	5	3.49e-15	9.78e-15	HLA-F,HLA-A,HLA-B,HLA-G,HLA-C
MYCN	v-myc myelocytomatosis viral related oncogene, neuroblastoma derived (avian)	5	6.95e-10	1.62e-09	HLA-F,HLA-A,HLA-C,HLA-G,HLA-B
RFX1	regulatory factor X, 1 (influences HLA class II expression)	4	9.94e-10	1.99e-09	HLA-DOB,HLA-DMB,HLA-DRA,HLA-DPB1
IRF1	interferon regulatory factor 1	5	1.33e-09	2.33e-09	TAP1,TAPBP,TAP2,HLA-G,HLA-A
ILF3	interleukin enhancer binding factor 3, 90kDa	3	3.02e-08	4.7e-08	HLA-DRB1,HLA-DRA,HLA-DQA1
MYC	v-myc myelocytomatosis viral oncogene homolog (avian)	5	4.14e-08	5.79e-08	HLA-B,HLA-F,HLA-A,HLA-C,HLA-G
RELA	v-rel reticuloendotheliosis viral oncogene homolog A (avian)	5	9.66e-06	1.16e-05	HLA-F,TAP2,TAPBP,TAP1,HLA-A
NFKB1	nuclear factor of kappa light polypeptide gene enhancer in B-cells 1	5	9.97e-06	1.16e-05	TAPBP,HLA-F,TAP2,B2M,TAP1
POU2F2	POU class 2 homeobox 2	2	4.3e-05	4.63e-05	HLA-DOB,HLA-DRA
CREB1	cAMP responsive element binding protein 1	2	0.00365	0.00365	HLA-DQB1,HLA-DOB
