# Supplementary material for: Comprehensive Analysis of FASN in Tumor Immune Infiltration and Prognostic Value for Immunotherapy and Promoter DNA Methylation
Source: Int J Mol Sci. 2022 Dec 9;23(24):15603. doi: 10.3390/ijms232415603 (PMC9779179; doi:10.3390/ijms232415603)
Supplement: Supplementary file 1 [file ijms-23-15603-s001.zip › ijms-2034761-supplementary/Supplementary Table S4.xlsx]

## Sheet: Sheet1
Supplementary Table S4. Expression of 7 miRNAs and correlation of miRNAs with FASN in 33 cancers
Category	LAML	THYM	DLBC	READ	TGCT	UCEC	CESC	KIRC	THCA	COAD	LUSC	BRCA	HNSC	UVM	CHOL	SKCM	ESCA	LUAD	BLCA	UCS	LIHC	MESO	STAD	SARC	PCPG	KICH	LGG	ACC	PRAD	PAAD	KIRP	OV	GBM	Significantly down	Significantly negative correlation
hsa-mir-195-5P		ns		↑/**		↓/***	↓/**	↑/*	↓/***	↑/***	↓/***	↓/***	↓/***		ns	ns	↓/***	↓/***	↓/***		↓/***		↓/***		↓/**	↓/***			ns	ns	↓/***			13	15
hsa-miR-497-5p		ns		ns		↓/***	↓/**	ns	↓/***	ns	↓/***	↓/***	↓/***		↓/**	ns	↓/***	↓/**	↓/***		↓/***		↓/***		↓/**	↓/***			ns	ns	↓/***			15	12
hsa-mir-16-5P		ns		↑/***		↑/***	↑/**	↑/***	↓/**	↑/***	ns	↑/***	↑/***		↑/*	ns	↑/**	↓/**	↑/***		↓/***		ns		ns	↑/***			↑/**	ns	↓/*			3	8
hsa-miR-424-5p		ns		↑/**		↓/***	ns	↓/*	↑/***	↑/***	↓/***	↑/***	↑/***		↓/***	ns	ns	↓/**	↑/*		↓/***		↑/**		↓/**	ns			↓/***	↓/**	↓/***			10	10
hsa-miR-15a-5p		ns		↑/**		↑/***	↑/*	↑/***	↑/***	↑/***	↓/***	↑/***	↑/***		ns	ns	↑/***	ns	↑/***		↑/***		↑/***		ns	↑/***			↑/***	ns	↑/***			0	7
hsa-miR-15b-5p		ns		↓/**		↑/***	↑/**	↑/***	ns	↓/***	ns	↑/***	↑/***		ns	↑/*	↑/***	↓/***	↑/*		↑/*		ns		ns	↑/***			↑/***	↓/*	↑/***			4	5
hsa-miR-6838-5p		ns		ns		ns	ns	ns	ns	ns	ns	ns	ns		ns	ns	ns	ns	ns		ns		ns		ns	ns			ns	ns	ns			0	0
